# Supplementary material for: Breastfeeding effects on DNA methylation in the offspring: A systematic literature review
Source: PLoS One. 2017 Mar 3;12(3):e0173070. doi: 10.1371/journal.pone.0173070 (PMC5336253; doi:10.1371/journal.pone.0173070)
Supplement: S1 Table — (XLSX) [file pone.0173070.s004.xlsx]

## Sheet: Plan 1
S1 Table. List of records identified after screening based on titles and abstracts in ascending publication order.
Authors	Publication year	Title	Publication type	Included (reason for exclusion, if applicable)
Editors of Journal of Human Lactation.	2007	Abstracts of presentations at the 13th International Conference of the International Society for Research in Human Milk and Lactation (ISRHML).	Conference proceedings	No (does not address epigenetic effects of breastfeeding)
Gillman MW, Barker D, Bier D, Cagampang F, Challis J, Fall, C, Godfrey K, Gluckman P, Hanson M, Kuh D, Nathanielsz P, Nestel P, Thornburg KL.	2007	Meeting Report on the 3rd International Congress on Developmental Origins of Health and Disease (DOHaD).	Conference summary	No (does not address epigenetic effects of breastfeeding)
Ledo A, Arduini A, Asensi MA, Sastre J, Escrig R, Brugada M, Aguar M, Saenz P, Vento M.	2009	Human milk enhances antioxidant defenses against hydroxyl radical aggression in preterm infants1-3.	Original	No (does not address epigenetic effects of breastfeeding)
Palou A, Sanchez J, Pico C.	2009	Nutrient-gene interactions in early life programming: Leptin in breast milk prevents obesity later on in life.	Book chapter	No (does not address epigenetic effects of breastfeeding)
Waterland RA, Kellermayer R, Rached MT, Tatevian N, Gomes MV, Zhang J, Zhang L, Chakravarty A, Zhu W, Laritsky E, Zhang W, Wang X, Shen L.	2009	Epigenomic profiling indicates a role for DNA methylation in early postnatal liver development.	Original	No (does not address epigenetic effects of breastfeeding)
Burdge GC, Lillycrop KA.	2010	Nutrition, epigenetics, and developmental plasticity: implications for understanding human disease.	Review	No (does not address epigenetic effects of breastfeeding)
Chmurzynska A.	2010	Fetal programming: link between early nutrition, DNA methylation, and complex diseases.	Review	No (does not address epigenetic effects of breastfeeding)
Ho SM.	2010	Environmental epigenetics of asthma: An update.	Review	No (does not address epigenetic effects of breastfeeding)
Kappeler L, Meaney MJ.	2010	Epigenetics and parental effects.	Perspective	No (does not address epigenetic effects of breastfeeding)
Mehler MF.	2010	Epigenetics and neuropsychiatric diseases: introduction and meeting summary.	Conference summary	No (does not address epigenetic effects of breastfeeding)
Kuzawa CW, Thayer ZM.	2011	Timescales of human adaptation: the role of epigenetic processes.	Review	No (does not address epigenetic effects of breastfeeding)
Lester BM, Tronick E, Nestler E, Abel T, Kosofsky B, Kuzawa CW, Marsit CJ, Maze I, Meaney MJ, Monteggia LM, Reul JMHM, Skuse DH, Sweatt DJ, Wood MA.	2011	Behavioral epigenetics.	Review	No (does not address epigenetic effects of breastfeeding)
Palou M, Pico C, McKay JA, Sanchez J, Priego T, Mathers JC, Palou A.	2011	Protective effects of leptin during the suckling period against later obesity may be associated with changes in promoter methylation of the hypothalamic pro-opiomelanocortin gene.	Original	No (does not address epigenetic effects of breastfeeding)
Anto JM, Pinart M, Akdis M, Auffray C, Bachert C, Basagana X, Carlsen KH, Guerra S, von Hertzen L, Illi S, Kauffmann F, Keil T, Kiley J, Koppelman G, Lupinek C, Martinez F, Nawijn M, Postma D, Siroux V, Smit H, Sterk P, Sunyer J, Valenta R, Valverde S, Akdis CA, Annesi-Maesano I, Ballester F, Benet M, Cambon-Thomsen A, Chatzi, L, Coquet J, Demoly P, Gan W, Garcia-Aymerich J, Gimeno-Santos EPT, Gu…	2012	Understanding the complexity of IgE-related phenotypes from childhood to young adulthood: A Mechanisms of the Development of Allergy (MeDALL) Seminar.	Conference summary	No (does not address epigenetic effects of breastfeeding)
Godfrey K.	2012	Perinatal nutrition, epigenetics & later metabolic risk.	Conference abstract	No (does not address epigenetic effects of breastfeeding)
Hartman C, Shamir R.	2012	Nutrition and growth: highlights from the first international meeting.	Conference summary	No (does not address epigenetic effects of breastfeeding)
Kasten CH.	2012	The National Children's Study. Abstracts of the National Children's Study Research Day 2011.	Conference proceedings	No (does not address epigenetic effects of breastfeeding)
Qin W, Zhang K, Kliethermes B, Ruhlen RL, Browne EP, Arcaro KF, Sauter ER.	2012	Differential expression of cancer associated proteins in breast milk based on age at first full term pregnancy.	Original	No (does not address epigenetic effects of breastfeeding)
Tao M, Marian C, Shields P, Postischman N, Nie J, Ambrosone C, Edge S, Krishnan S, Vito D, Trevisan M, Freudenheim J.	2012	Early life exposures and promoter methylation in breast cancer: the Western New York Exposures and Breast Cancer (WEB) Study.	Conference abstract	No (published as a full-text original article also identified in our literature search - Tao et al., 2013)
Baumgartel KL, Conley YP.	2013	The utility of breastmilk for genetic or genomic studies: a systematic review.	Systematic review	No (does not address epigenetic effects of breastfeeding)
Grove-White D, Curtis G, Argo C.	2013	Feeding the dairy calf up till weaning - is it time to re-think?	Conference presentation	No (does not address epigenetic effects of breastfeeding)
Jaquiery AL, Phua HH, Park SS, Berry MJ, Bloomfield FH.	2013	Brief nutritional supplementation of term lambs results in epigenetic modification of pancreatic genes regulating insulin secretion.	Conference abstract	No (does not address epigenetic effects of breastfeeding)
Mahmood S, Smiraglia DJ, Srinivasan M, Patel MS.	2013	Epigenetic changes in hypothalamic appetite regulatory genes may underlie the developmental programming for obesity in rat neonates subjected to a high-carbohydrate dietary modification.	Original	Yesa
Mischke M, Plosch T.	2013	More than just a gut instinct-the potential interplay between a babys nutrition, its gut microbiome, and the epigenome.	Perspective	Yesb
Nauta AJ, Ben Amor K, Knol J, Garssen J, van der Beek EM.	2013	Relevance of pre- and postnatal nutrition to development and interplay between the microbiota and metabolic and immune systems.	Review	Yesb
Obermann-Borst SA, Eilers PH, Tobi EW, de Jong FH, Slagboom PE, Heijmans BT, Steegers-Theunissen RP.	2013	Duration of breastfeeding and gender are associated with methylation of the LEPTIN gene in very young children.	Original	Yesa
Rossnerova A, Tulupova E, Tabashidze N, Schmuczerova J, Dostal M, Rossner P Jr, Gmuender H, Sram RJ.	2013	Factors affecting the 27K DNA methylation pattern in asthmatic and healthy children from locations with various environments.	Original	Yesa
Soto-Ramirez N, Karmaus W, Ziyab A, Lockett GA, Arshad S, Holloway JW, Zhang H, Ewart S.	2013	The interaction of breastfeeding, DNA methylation, and genetic variants in chromosome 17q12 and the risk of asthma in girls at age 18 years.	Conference abstract	Yesa
Tao MH, Marian C, Shields PG, Potischman N, Nie J, Krishnan SS, Berry DL, Kallakury BV, Ambrosone C, Edge SB, Trevisan M, Winston J, Freudenheim JL.	2013	Exposures in early life: associations with DNA promoter methylation in breast tumors.	Original	Yesa
Yong SB, Wu CC, Wang L, Yang KD.	2013	Influence and mechanisms of maternal and infant diets on the development of childhood asthma.	Review	No (does not address epigenetic effects of breastfeeding)
Daniel ZC, Akyol A, McMullen S, Langley-Evans SC.	2014	Exposure of neonatal rats to maternal cafeteria feeding during suckling alters hepatic gene expression and DNA methylation in the insulin signalling pathway.	Original	No (does not address epigenetic effects of breastfeeding)
Gao F, Zhang J, Jiang P, Gong D, Wang JW, Xia Y, Ostergaard MV, Wang J, Sangild PT.	2014	Marked methylation changes in intestinal genes during the perinatal period of preterm neonates.	Original	No (does not address epigenetic effects of breastfeeding)
McInerny TK.	2014	Breastfeeding, early brain development, and epigenetics--getting children off to their best start.	Commentary	Yesb
Raychaudhuri N, Thamotharan S, Srinivasan M, Mahmood S, Patel MS, Devaskar SU.	2014	Postnatal exposure to a high-carbohydrate diet interferes epigenetically with thyroid hormone receptor induction of the adult male rat skeletal muscle glucose transporter isoform 4 expression.	Original	Yesa
Shafai T, Mustafa M, Hild T, Mulari J, Curtis A.	2014	The association of early weaning and formula feeding with autism spectrum disorders.	Letter to the editor	No (does not address epigenetic effects of breastfeeding)
Singhal A.	2014	The global epidemic of noncommunicable disease: the role of early-life factors.	Workshop proceedings	No (does not address epigenetic effects of breastfeeding)
Tow J.	2014	Heal the mother, heal the baby: epigenetics, breastfeeding and the human microbiome.	Commentary	Yesb
UK Molecular Epidemiology Group.	2014	Abstracts of the UK Molecular Epidemiology Group (MEG) Winter Meeting on The Future of Epidemiology: Biomarkers meet Populations. Newcastle University, United Kingdom. December 6, 2013.	Conference proceedings	No (does not address epigenetic effects of breastfeeding)
Verduci E, Banderali G, Barberi S, Radaelli G, Lops A, Betti F, Riva E, Giovannini M.	2014	Epigenetic effects of human breast milk.	Review	Yesb
Wu AM, Yang M, Dalvi P, Turinsky AL, Wang W, Butcher D, Egan SE, Weksberg R, Harper PA, Ito S.	2014	Role of STAT5 and epigenetics in lactation-associated upregulation of multidrug transporter ABCG2 in the mammary gland.	Original	No (does not address epigenetic effects of breastfeeding)
Alsaweed M, Hartmann PE, Geddes DT, Kakulas F.	2015	MicroRNAs in Breastmilk and the Lactating Breast: Potential Immunoprotectors and Developmental Regulators for the Infant and the Mother.	Original	No (does not address effects of breastfeeding on DNA methylation)
Langley-Evans SC.	2015	Nutrition in early life and the programming of adult disease: a review.	Review	No (does not address epigenetic effects of breastfeeding)
Lukoyanova OL, Borovik TE.	2015	Nutritional epigenetics and epigenetic effects of human breast milk.	Review	Yesb
Montirosso R.	2015	XI. Relationship Between Feeding and Early Stress in Premature Infant: The Role of Epigenetic Factors.	Conference paper	No (does not address epigenetic effects of breastfeeding)
Remely M, Stefanska B, Lovrecic L, Magnet U, Haslberger AG.	2015	Nutriepigenomics: the role of nutrition in epigenetic control of human diseases.	Review	No (does not address epigenetic effects of breastfeeding)
Godfrey KM, Costello PM, Lillycrop KA.	2016	Development, Epigenetics and Metabolic Programming.	Workshop proceedings	No (does not address epigenetic effects of breastfeeding)
Moisá SJ, Shike DW, Shoup L, Loor JJ.	2016	Maternal Plane of Nutrition During Late-Gestation and Weaning Age Alter Steer Calf Longissimus Muscle Adipogenic MicroRNA and Target Gene Expression.	Original	No (does not address effects of breastfeeding on DNA methylation)
Simpkin AJ, Hemani G, Suderman M, Gaunt TR, Lyttleton O, Mcardle WL, Ring SM, Sharp GC, Tilling K, Horvath S, Kunze S, Peters A, Waldenberger M, Ward-Caviness C, Nohr EA, Sørensen TI, Relton CL, Davey Smith G.	2016	Prenatal and early life influences on epigenetic age in children: a study of mother-offspring pairs from two cohort studies.	Original	Yesa
aEligible for inclusion in the systematic review.
bSelected for searching for additional references.
